# Supplementary material for: Associations Between Neuropathy, Nephropathy and Hearing Loss in Individuals with Type 2 Diabetes
Source: Biomedicines. 2026 May 20;14(5):1153. doi: 10.3390/biomedicines14051153 (PMC13204839; doi:10.3390/biomedicines14051153)
Supplement: Supplementary file 1 [file biomedicines-14-01153-s001.zip]

Archive with 1 entries (1 files):
- biomedicines-4173602-supplementary.pdf
